# Supplementary material for: Machine Learning-Based Prediction of Short-Term Mortality After Coronary Artery Bypass Grafting: A Retrospective Cohort Study
Source: Biomedicines. 2025 Aug 19;13(8):2023. doi: 10.3390/biomedicines13082023 (PMC12383604; doi:10.3390/biomedicines13082023)
Supplement: Supplementary file 1 [file biomedicines-13-02023-s001.zip]

Archive with 1 entries (1 files):
- biomedicines-3800483-supplementary.pdf
